# Supplementary material for: Hidden in plain sight: a new frog species of the genus Blommersia from the oceanic island of Mayotte, Comoros archipelago
Source: Zookeys. 2020 Oct 17;994:149–66. doi: 10.3897/zookeys.994.57012 (PMC7686220; doi:10.3897/zookeys.994.57012)
Supplement: XML Treatment for Blommersia nataliae [file zookeys.994.57012-treatment1.xml]

<!DOCTYPE tp:taxon-treatment
  PUBLIC "-//TaxonX//DTD Taxonomic Treatment Publishing DTD v0 20100105//EN" "tax-treatment-NSO.dtd">
<tp:taxon-treatment xmlns:tp="http://www.plazi.org/taxpub"><tp:treatment-meta><kwd-group><label>Taxon classification</label><kwd><named-content xmlns:xlink="http://www.w3.org/1999/xlink" content-type="kingdom">Animalia</named-content></kwd><kwd><named-content xmlns:xlink="http://www.w3.org/1999/xlink" content-type="order">Anura</named-content></kwd><kwd><named-content xmlns:xlink="http://www.w3.org/1999/xlink" content-type="family">Mantellidae</named-content></kwd></kwd-group><mixed-citation publication-type="journal"><person-group><name><surname>Vieites</surname><given-names>David R.</given-names></name><name><surname>Nieto-Román</surname><given-names>Sandra</given-names></name><name><surname>Fernández</surname><given-names>Marcos Peso</given-names></name><name><surname>Santos-Santos</surname><given-names>Javier H.</given-names></name></person-group><article-title>Hidden in plain sight: a new frog species of the genus <italic><tp:taxon-name><tp:taxon-name-part taxon-name-part-type="genus" reg="Blommersia">Blommersia</tp:taxon-name-part></tp:taxon-name></italic> from the oceanic island of Mayotte, Comoros archipelago</article-title><source>Zookeys</source><day>17</day><month>10</month><year>2020</year><volume>994</volume><fpage>149</fpage><lpage>166</lpage><pub-id pub-id-type="doi">10.3897/zookeys.994.57012</pub-id></mixed-citation></tp:treatment-meta><tp:nomenclature><tp:taxon-name><object-id xmlns:xlink="http://www.w3.org/1999/xlink" content-type="arpha" xlink:type="simple">91B4828C-2611-5107-BE98-F2D0ED179A84</object-id>
              <tp:taxon-name-part taxon-name-part-type="genus" reg="Blommersia">Blommersia</tp:taxon-name-part>
              <tp:taxon-name-part taxon-name-part-type="species" reg="nataliae">nataliae</tp:taxon-name-part>
              <object-id xmlns:xlink="http://www.w3.org/1999/xlink" content-type="zoobank" xlink:type="simple">http://zoobank.org/8D15676C-402C-417E-B185-5551C356CA44</object-id>
            </tp:taxon-name><tp:taxon-status xmlns:xlink="http://www.w3.org/1999/xlink" xlink:type="simple">sp. nov.</tp:taxon-status></tp:nomenclature><tp:treatment-sec sec-type="Holotype" id="SECID0E5OBG"><title>Holotype.</title><p>An adult male, left thigh muscle removed for genetic analyses. Original field number: “DRV6867, David R. Vieites collection”. Museo Nacional de Ciencias Naturales catalog number: MNCN50456. Collected in a degraded forest with giant bamboo, in forest leaf litter at the Mont M’Sapere, island of Mayotte (French Overseas Department), Comoros archipelago, <named-content xmlns:xlink="http://www.w3.org/1999/xlink" content-type="dwc:verbatimCoordinates" xlink:type="simple"><named-content content-type="geo-json" specific-use="{&#34;type&#34;:&#34;Point&#34;,&#34;coordinates&#34;:[45.185200,-12.765600]}" id="NCID0EHPBG" xlink:type="simple">-12.7656°S, 45.1852°E</named-content></named-content> 500 m a.s.l. the 25<sup>th</sup> November 2012 by D. Vieites and M. Peso Fernández.</p></tp:treatment-sec><tp:treatment-sec sec-type="Paratypes" id="SECID0ENPBG"><title>Paratypes.</title><p>Females DRV6808 (MNCN50451), DRV6854 (MNCN50447), DRV6855 (MNCN50448), DRV6868 (MNCN50450), DRV6869 (MNCN50449); males DRV6857 (MNCN50453), DRV6859 (MNCN50455), DRV6860 (MNCN50458), DRV6861 (MNCN50454), DRV6862 (MNCN50452), DRV6863 (MNCN50457), collected at the type locality at the Mont M’Sapere in 2012 by D. Vieites and M. Peso Fernández.</p></tp:treatment-sec><tp:treatment-sec sec-type="etymology" id="SECID0ESPBG"><title>Etymology.</title><p>Noun in the genitive case. D. Vieites and S. Nieto dedicate this species to their daughter Natalia Vieites Nieto, who has a birthmark resembling the beautiful conspicuous round moon-like brown spot characteristic of the species.</p></tp:treatment-sec><tp:treatment-sec sec-type="diagnosis" id="SECID0EXPBG"><title>Diagnosis.</title><p>Assigned to the genus <italic><tp:taxon-name><tp:taxon-name-part taxon-name-part-type="genus" reg="Blommersia">Blommersia</tp:taxon-name-part></tp:taxon-name></italic> in the family <tp:taxon-name><tp:taxon-name-part taxon-name-part-type="family">Mantellidae</tp:taxon-name-part></tp:taxon-name> and subfamily <tp:taxon-name><tp:taxon-name-part taxon-name-part-type="subfamily">Mantellinae</tp:taxon-name-part></tp:taxon-name> by a combination of (1) presence of femoral glands and absence of nuptial pads in males, (2) presence of intercalary elements between ultimate and penultimate phalanges of fingers and toes (verified by external examination and microCT scanning), (3) presence of a single subgular vocal sac in males, (4) small size (adult <abbrev xmlns:xlink="http://www.w3.org/1999/xlink" xlink:title="snout-vent lengths" id="ABBRID0EOQBG" xlink:type="simple">SVL</abbrev> &lt; 30 mm), and (5) molecular data.</p><p>Within the genus <italic><tp:taxon-name><tp:taxon-name-part taxon-name-part-type="genus" reg="Blommersia">Blommersia</tp:taxon-name-part></tp:taxon-name></italic>, <italic><tp:taxon-name><tp:taxon-name-part taxon-name-part-type="genus" reg="Blommersia">B.</tp:taxon-name-part> <tp:taxon-name-part taxon-name-part-type="species" reg="nataliae">nataliae</tp:taxon-name-part></tp:taxon-name></italic> sp. nov. is characterized by the following unique suite of morphological characters: (1) small adult body size (<abbrev xmlns:xlink="http://www.w3.org/1999/xlink" xlink:title="snout-vent lengths" id="ABBRID0EGRBG" xlink:type="simple">SVL</abbrev> 18–23 mm), (2) round femoral glands that are distantly separated in males, (3) inconspicuous vomerine teeth, (4) ovoid tongue, (5) tibiotarsal articulation reaching between the eye and the nostril when adpressed along the body. Furthermore, the new species is differentiated from all other species of <italic><tp:taxon-name><tp:taxon-name-part taxon-name-part-type="genus" reg="Blommersia">Blommersia</tp:taxon-name-part></tp:taxon-name></italic> by a significant molecular genetic differentiation (≥ 4.3% uncorrected pairwise-distance in 16S).</p><p><italic><tp:taxon-name><tp:taxon-name-part taxon-name-part-type="genus" reg="Blommersia">Blommersia</tp:taxon-name-part> <tp:taxon-name-part taxon-name-part-type="species" reg="nataliae">nataliae</tp:taxon-name-part></tp:taxon-name></italic> sp. nov. can be distinguished from all other described <italic><tp:taxon-name><tp:taxon-name-part taxon-name-part-type="genus" reg="Blommersia">Blommersia</tp:taxon-name-part></tp:taxon-name></italic> species except <italic><tp:taxon-name><tp:taxon-name-part taxon-name-part-type="genus" reg="Blommersia">B.</tp:taxon-name-part> <tp:taxon-name-part taxon-name-part-type="species" reg="wittei">wittei</tp:taxon-name-part></tp:taxon-name></italic> and <italic><tp:taxon-name><tp:taxon-name-part taxon-name-part-type="genus" reg="Blommersia">B.</tp:taxon-name-part> <tp:taxon-name-part taxon-name-part-type="species" reg="transmarina">transmarina</tp:taxon-name-part></tp:taxon-name></italic> by the presence of vomerine teeth (vs. absence) and having separated metatarsalia (vs. unseparated).</p><fig id="F2" position="float" orientation="portrait"><object-id xmlns:xlink="http://www.w3.org/1999/xlink" content-type="doi" xlink:type="simple">10.3897/zookeys.994.57012.figure2</object-id><object-id xmlns:xlink="http://www.w3.org/1999/xlink" content-type="arpha" xlink:type="simple">1B8EADCB-DE50-5CC3-9B66-E638C7F8DE3E</object-id><label>Figure 2.</label><caption><p>Dorsolateral and ventral views of the holotype of <italic><tp:taxon-name><tp:taxon-name-part taxon-name-part-type="genus" reg="Blommersia">Blommersia</tp:taxon-name-part> <tp:taxon-name-part taxon-name-part-type="species" reg="nataliae">nataliae</tp:taxon-name-part></tp:taxon-name></italic> sp. nov. DRV6867 (MNCN50456). Note the color and shape of the femoral glands which are a diagnostic character to distinguish it from its sister taxon <italic><tp:taxon-name><tp:taxon-name-part taxon-name-part-type="genus" reg="Blommersia">B.</tp:taxon-name-part> <tp:taxon-name-part taxon-name-part-type="species" reg="transmarina">transmarina</tp:taxon-name-part></tp:taxon-name></italic>.</p></caption><graphic xmlns:xlink="http://www.w3.org/1999/xlink" xlink:href="zookeys-994-149-g002.jpg" position="float" orientation="portrait" xlink:type="simple" id="oo_476542.jpg"><uri content-type="original_file" xlink:type="simple">https://binary.pensoft.net/fig/476542</uri></graphic></fig><p><italic><tp:taxon-name><tp:taxon-name-part taxon-name-part-type="genus" reg="Blommersia">Blommersia</tp:taxon-name-part> <tp:taxon-name-part taxon-name-part-type="species" reg="nataliae">nataliae</tp:taxon-name-part></tp:taxon-name></italic> sp. nov. can be distinguished from its syntopic sister taxon <italic><tp:taxon-name><tp:taxon-name-part taxon-name-part-type="genus" reg="Blommersia">B.</tp:taxon-name-part> <tp:taxon-name-part taxon-name-part-type="species" reg="transmarina">transmarina</tp:taxon-name-part></tp:taxon-name></italic> by its rounded, distantly separated femoral glands (versus oblong, less separated glands; Figs <xref ref-type="fig" rid="F2">2</xref>–<xref ref-type="fig" rid="F3">3</xref>). Fig. <xref ref-type="fig" rid="F4">4</xref> represents the relative femoral gland length versus the relative distance between the femoral glands’ inner edges for both species and their sister taxon from Madagascar, <italic><tp:taxon-name><tp:taxon-name-part taxon-name-part-type="genus" reg="Blommersia">B.</tp:taxon-name-part> <tp:taxon-name-part taxon-name-part-type="species" reg="wittei">wittei</tp:taxon-name-part></tp:taxon-name></italic>. <italic><tp:taxon-name><tp:taxon-name-part taxon-name-part-type="genus" reg="Blommersia">B.</tp:taxon-name-part> <tp:taxon-name-part taxon-name-part-type="species" reg="wittei">wittei</tp:taxon-name-part></tp:taxon-name></italic> has an intermediate position between <italic><tp:taxon-name><tp:taxon-name-part taxon-name-part-type="genus" reg="Blommersia">B.</tp:taxon-name-part> <tp:taxon-name-part taxon-name-part-type="species" reg="nataliae">nataliae</tp:taxon-name-part></tp:taxon-name></italic> sp. nov. and <italic><tp:taxon-name><tp:taxon-name-part taxon-name-part-type="genus" reg="Blommersia">B.</tp:taxon-name-part> <tp:taxon-name-part taxon-name-part-type="species" reg="transmarina">transmarina</tp:taxon-name-part></tp:taxon-name></italic>; where <italic><tp:taxon-name><tp:taxon-name-part taxon-name-part-type="genus" reg="Blommersia">B.</tp:taxon-name-part> <tp:taxon-name-part taxon-name-part-type="species" reg="nataliae">nataliae</tp:taxon-name-part></tp:taxon-name></italic> sp. nov. presents rounded and shorter glands that are ca. two times more separated between each other than in <italic><tp:taxon-name><tp:taxon-name-part taxon-name-part-type="genus" reg="Blommersia">B.</tp:taxon-name-part> <tp:taxon-name-part taxon-name-part-type="species" reg="transmarina">transmarina</tp:taxon-name-part></tp:taxon-name></italic> (median <abbrev xmlns:xlink="http://www.w3.org/1999/xlink" xlink:title="femoral gland distance" id="ABBRID0EEXBG" xlink:type="simple">FGD</abbrev> 2.6±0.2 mm vs. 1.3±0.3 mm, respectively) and ca. half shorter (median <abbrev xmlns:xlink="http://www.w3.org/1999/xlink" xlink:title="femoral gland length" id="ABBRID0EIXBG" xlink:type="simple">FGL</abbrev> 2.6±0.4 mm vs. 4.8±0.5 mm) (see also Figs <xref ref-type="fig" rid="F2">2</xref>–<xref ref-type="fig" rid="F3">3</xref>). <italic><tp:taxon-name><tp:taxon-name-part taxon-name-part-type="genus" reg="Blommersia">Blommersia</tp:taxon-name-part> <tp:taxon-name-part taxon-name-part-type="species" reg="nataliae">nataliae</tp:taxon-name-part></tp:taxon-name></italic> sp. nov. also differs from <italic><tp:taxon-name><tp:taxon-name-part taxon-name-part-type="genus" reg="Blommersia">B.</tp:taxon-name-part> <tp:taxon-name-part taxon-name-part-type="species" reg="transmarina">transmarina</tp:taxon-name-part></tp:taxon-name></italic> in having inconspicuous vomerine teeth versus well developed and showing a V shape, ovoid tongue (vs. bifid), shorter hindlimbs with tibiotarsal articulation reaching between the eye and the nostril (vs. surpassing well the snout when appressed along the body), less distinct inner metatarsal tubercle, webbing formula [1(1), 2i(1.75), 2e(1), 3i(2.5), 3e(2), 4i/e(3), 5(1.5) versus 1(1), 2i(1–1.5), 2e(0.5), 3i(1.5), 3e(1), 4i(2–2.5), 4e(1.5–2), 5(0.5)], and by showing a brown facial mask from the snout, under the loreal region, to the tympanum, and by the presence of (usually) one very conspicuous moon-like spot on the back of each flank, close to the pelvic region and the hindlimbs. From <italic><tp:taxon-name><tp:taxon-name-part taxon-name-part-type="genus" reg="Blommersia">B.</tp:taxon-name-part> <tp:taxon-name-part taxon-name-part-type="species" reg="wittei">wittei</tp:taxon-name-part></tp:taxon-name></italic>, it differs in femoral gland dimensions and position (see Fig. <xref ref-type="fig" rid="F4">4</xref>), ovoid tongue (vs. bifid), slightly longer hindlimbs with tibiotarsal articulation reaching between the eye and the nostril (vs. reaching the anterior corner of the eye), less distinct inner metatarsal tubercle, webbing formula, and in coloration. <italic><tp:taxon-name><tp:taxon-name-part taxon-name-part-type="genus" reg="Blommersia">Blommersia</tp:taxon-name-part> <tp:taxon-name-part taxon-name-part-type="species" reg="wittei">wittei</tp:taxon-name-part></tp:taxon-name></italic> has a proportionally smaller tympanum than both <italic><tp:taxon-name><tp:taxon-name-part taxon-name-part-type="genus" reg="Blommersia">B.</tp:taxon-name-part> <tp:taxon-name-part taxon-name-part-type="species" reg="nataliae">nataliae</tp:taxon-name-part></tp:taxon-name></italic> sp. nov. and <italic><tp:taxon-name><tp:taxon-name-part taxon-name-part-type="genus" reg="Blommersia">B.</tp:taxon-name-part> <tp:taxon-name-part taxon-name-part-type="species" reg="transmarina">transmarina</tp:taxon-name-part></tp:taxon-name></italic> (mean ratio <abbrev xmlns:xlink="http://www.w3.org/1999/xlink" xlink:title="horizontal tympanum diameter" id="ABBRID0E1ZBG" xlink:type="simple">TD</abbrev>/<abbrev xmlns:xlink="http://www.w3.org/1999/xlink" xlink:title="snout-vent lengths" id="ABBRID0E5ZBG" xlink:type="simple">SVL</abbrev> 0.068±0.007, vs. 0.081±0.009 in <italic><tp:taxon-name><tp:taxon-name-part taxon-name-part-type="genus" reg="Blommersia">B.</tp:taxon-name-part> <tp:taxon-name-part taxon-name-part-type="species" reg="transmarina">transmarina</tp:taxon-name-part></tp:taxon-name></italic> and 0.080±0.010 in <italic><tp:taxon-name><tp:taxon-name-part taxon-name-part-type="genus" reg="Blommersia">B.</tp:taxon-name-part> <tp:taxon-name-part taxon-name-part-type="species" reg="nataliae">nataliae</tp:taxon-name-part></tp:taxon-name></italic> sp. nov.).</p><fig id="F3" position="float" orientation="portrait"><object-id xmlns:xlink="http://www.w3.org/1999/xlink" content-type="doi" xlink:type="simple">10.3897/zookeys.994.57012.figure3</object-id><object-id xmlns:xlink="http://www.w3.org/1999/xlink" content-type="arpha" xlink:type="simple">2FFAD2B2-A914-5D17-9AD9-BA8726448B26</object-id><label>Figure 3.</label><caption><p>Dorsolateral and ventral views of <italic><tp:taxon-name><tp:taxon-name-part taxon-name-part-type="genus" reg="Blommersia">Blommersia</tp:taxon-name-part> <tp:taxon-name-part taxon-name-part-type="species" reg="transmarina">transmarina</tp:taxon-name-part></tp:taxon-name></italic> DRV6807 (MNCN50446), adult male collected at Mont M’Sapere in 2012 by D. Vieites and M. Peso Fernández. Note the shape and color of the femoral glands.</p></caption><graphic xmlns:xlink="http://www.w3.org/1999/xlink" xlink:href="zookeys-994-149-g003.jpg" position="float" orientation="portrait" xlink:type="simple" id="oo_476543.jpg"><uri content-type="original_file" xlink:type="simple">https://binary.pensoft.net/fig/476543</uri></graphic></fig><fig id="F4" position="float" orientation="portrait"><object-id xmlns:xlink="http://www.w3.org/1999/xlink" content-type="doi" xlink:type="simple">10.3897/zookeys.994.57012.figure4</object-id><object-id xmlns:xlink="http://www.w3.org/1999/xlink" content-type="arpha" xlink:type="simple">39349655-0FD8-5C3A-AA34-A3448C220D3C</object-id><label>Figure 4.</label><caption><p>Scatterplot of relative femoral gland length (<abbrev xmlns:xlink="http://www.w3.org/1999/xlink" xlink:title="femoral gland length" id="ABBRID0EY2BG" xlink:type="simple">FGL</abbrev>/<abbrev xmlns:xlink="http://www.w3.org/1999/xlink" xlink:title="snout-vent lengths" id="ABBRID0E32BG" xlink:type="simple">SVL</abbrev> ratio) and the relative distance between the inner edges of the femoral glands (<abbrev xmlns:xlink="http://www.w3.org/1999/xlink" xlink:title="femoral gland distance" id="ABBRID0EA3BG" xlink:type="simple">FGD</abbrev>/<abbrev xmlns:xlink="http://www.w3.org/1999/xlink" xlink:title="snout-vent lengths" id="ABBRID0EE3BG" xlink:type="simple">SVL</abbrev>) in the two new species from Mayotte and their sister taxon <italic><tp:taxon-name><tp:taxon-name-part taxon-name-part-type="genus" reg="Blommersia">Blommersia</tp:taxon-name-part> <tp:taxon-name-part taxon-name-part-type="species" reg="wittei">wittei</tp:taxon-name-part></tp:taxon-name></italic> from Madagascar. Measurements are based on Table <xref ref-type="table" rid="T1">1</xref>; and for <italic><tp:taxon-name><tp:taxon-name-part taxon-name-part-type="genus" reg="Blommersia">B.</tp:taxon-name-part> <tp:taxon-name-part taxon-name-part-type="species" reg="wittei">wittei</tp:taxon-name-part></tp:taxon-name></italic> on <xref ref-type="bibr" rid="B20">Vences et al. (2010)</xref> and <xref ref-type="bibr" rid="B14">Pabijan et al. (2011)</xref>. Note the intermediate position of <italic><tp:taxon-name><tp:taxon-name-part taxon-name-part-type="genus" reg="Blommersia">B.</tp:taxon-name-part> <tp:taxon-name-part taxon-name-part-type="species" reg="wittei">wittei</tp:taxon-name-part></tp:taxon-name></italic> between <italic><tp:taxon-name><tp:taxon-name-part taxon-name-part-type="genus" reg="Blommersia">B.</tp:taxon-name-part> <tp:taxon-name-part taxon-name-part-type="species" reg="transmarina">transmarina</tp:taxon-name-part></tp:taxon-name></italic> and <italic><tp:taxon-name><tp:taxon-name-part taxon-name-part-type="genus" reg="Blommersia">B.</tp:taxon-name-part> <tp:taxon-name-part taxon-name-part-type="species" reg="nataliae">nataliae</tp:taxon-name-part></tp:taxon-name></italic> sp. nov.</p></caption><graphic xmlns:xlink="http://www.w3.org/1999/xlink" xlink:href="zookeys-994-149-g004.jpg" position="float" orientation="portrait" xlink:type="simple" id="oo_476544.jpg"><uri content-type="original_file" xlink:type="simple">https://binary.pensoft.net/fig/476544</uri></graphic></fig><p><bold>Description of the holotype (Fig. <xref ref-type="fig" rid="F2">2</xref>).</bold> Male specimen in good state of preservation. Part of the left thigh taken for genetic analyses. <abbrev xmlns:xlink="http://www.w3.org/1999/xlink" xlink:title="snout-vent lengths" id="ABBRID0EZ5BG" xlink:type="simple">SVL</abbrev> = 18.6 mm. The body is slender; the head is slightly longer than wide but not wider than the body. Snout slightly pointed and rounded in lateral views with protuberant nostrils directed laterally, nearer to the tip of snout than to eye; canthus rostralis indistinct and straight; loreal region straight; tympanum distinct and rounded, with a diameter of 60% of the eye diameter; supratympanic fold present and slightly distinct behind the tympanum, but indistinct in its anterior part between the eye and the tympanum; tongue slender and ovoid, slightly notched posteriorly but not bifid; vomerine teeth present but very inconspicuous and very small, hard to see, and not grouped; maxillary teeth rudimentary; choanae rounded. The arms are slender with distinct, single subarticular tubercles, the inner and outer metacarpal tubercles distinct, the fingers without webbing, and the relative length of the fingers is 1&lt;2&lt;4&lt;3; terminal finger discs are enlarged and nuptial pads absent. Hindlimbs are relatively robust; the tibiotarsal articulation reaches between the eye and the nostril when the hindlimb is appressed along the body; the lateral metatarsalia are separated; the inner metatarsal tubercle is small and the outer distinct; toe discs are enlarged, and the webbing between toes weakly developed [1(1), 2i(1.75), 2e(1), 3i(2.5), 3e(2), 4i/e(3), 5(1.5)]. The skin on the dorsal surface is smooth without folds or ridges. The ventral skin is uniformly smooth. Femoral glands are very distinct in life, as well as after ethanol preservation, in external view.</p><p>Coloration of the Holotype (Fig. <xref ref-type="fig" rid="F2">2</xref>). In life, the overall color is creamy light brown with golden spots on the flanks, arms, and legs. It shows a thin yellowish line from the midpoint between the eyes to the vent. The legs are slightly darker brown and bands are visible. It shows a dark brown spot on the flanks and a characteristic larger moon-like spot on each flank’s back close to the pelvic region and the hindlimbs. It presents a dark brown facial mask that covers from the snout, under the loreal region, to the tympanum (see Fig. <xref ref-type="fig" rid="F2">2</xref>). The loreal region, as well as the outer iris periphery, shows a thin golden-colored line. The pupil is black and the inner iris area dark brown, while the outer iris area is golden with dark reticulations. The throat is brownish. The belly is light brown with some whitish, silver, and gold spots. The femoral glands are oval with a yellowish coloration and 9–10 circular internal rounded structures. After eight years in preservative, the back shows a creamy brown coloration that gets lighter towards the sides of the body, but the golden spots and dorsal line are lost. Ventral coloration is light brown without evident golden spots. The moon-like brown spot in the posterior part of the flanks is still evident, as well as the small ones on the flanks behind the arms. The femoral glands are whitish.</p></tp:treatment-sec><tp:treatment-sec sec-type="variation" id="SECID0EH6BG"><title>Variation.</title><p>The measurements of the holotype and paratypes are provided in Table <xref ref-type="table" rid="T1">1</xref>. Sexual dimorphism is apparent in several characters: males present distinctive femoral glands, females are larger than males [males: median±SD <abbrev xmlns:xlink="http://www.w3.org/1999/xlink" xlink:title="snout-vent lengths" id="ABBRID0ER6BG" xlink:type="simple">SVL</abbrev>= 18.5±0.8 mm (min-max=17.9–20.5); females: 20±1.5 mm (min–max=19.6–23 mm)]. The color pattern is rather homogeneous, but females show an overall much creamier coloration than males, which are slightly darker. Both males and females show the characteristic brown rounded moon-like spot on the posterior flanks of the body, as well as some blotches on the lateral body sides behind the arms of variable size and shape. Vomerine teeth are more evident in specimen DRV6854 (MNCN50447), but only on one side of the vomer, and in DRV6855 (MNCN50448) and DRV6808 (MNCN50451) on both sides and more evident than in the holotype. Female DRV6855 (MNCN50448) lacks the moon-like blotch in the posterior side of the body, but shows a large circular one behind the arms. Female DRV6808 (MNCN50451) shows a similar pattern, but with a smaller blotch. Female DRV6868 (MNCN50450) shows a constellation of small rounded to irregular dark blotches from behind the arms to the inguinal region.</p></tp:treatment-sec><tp:treatment-sec sec-type="natural history" id="SECID0EV6BG"><title>Natural history of <italic><tp:taxon-name><tp:taxon-name-part taxon-name-part-type="genus" reg="Blommersia">Blommersia</tp:taxon-name-part> <tp:taxon-name-part taxon-name-part-type="species" reg="nataliae">nataliae</tp:taxon-name-part></tp:taxon-name></italic> sp. nov.</title><p>The species was found on the ground and in its breeding places: cut bamboo trunks filled with water (Fig. <xref ref-type="fig" rid="F5">5</xref>). There, we observed several males waiting for females to reproduce the night of 28<sup>th</sup> November 2012, with a temperature of 24.6 °C. No frogs were seen in the breeding places during the day. No call was ever heard during reproductive periods despite several attempts and leaving a digital recorder running for two hours at a breeding spot with active frogs at night, while <italic><tp:taxon-name><tp:taxon-name-part taxon-name-part-type="genus" reg="Blommersia">B.</tp:taxon-name-part> <tp:taxon-name-part taxon-name-part-type="species" reg="transmarina">transmarina</tp:taxon-name-part></tp:taxon-name></italic> and <italic><tp:taxon-name><tp:taxon-name-part taxon-name-part-type="genus" reg="Boophis">B.</tp:taxon-name-part> <tp:taxon-name-part taxon-name-part-type="species" reg="nauticus">nauticus</tp:taxon-name-part></tp:taxon-name></italic> were calling. The clutches were placed on the bamboo’s inner walls above the water, but only a few eggs seemed to be fertilized and showed embryonic development. We counted three clutches of 42, 43, and 22 eggs on the walls of cut bamboo trunks in November 2012 at Mont M’Sapere. Females seem to deposit several unfertilized eggs in the water that can serve as food for the tadpoles, but more research is needed to disentangle the species’ reproductive strategy. Individuals were seen during the day on the ground in the forest leaf litter, mixed with <italic><tp:taxon-name><tp:taxon-name-part taxon-name-part-type="genus" reg="Blommersia">B.</tp:taxon-name-part> <tp:taxon-name-part taxon-name-part-type="species" reg="transmarina">transmarina</tp:taxon-name-part></tp:taxon-name></italic>. No frogs were ever seen in other microhabitats like swamps, ponds, streams, or similar water bodies, where <italic><tp:taxon-name><tp:taxon-name-part taxon-name-part-type="genus" reg="Blommersia">B.</tp:taxon-name-part> <tp:taxon-name-part taxon-name-part-type="species" reg="transmarina">transmarina</tp:taxon-name-part></tp:taxon-name></italic> reproduces. The species reproduces during the rainy season if the bamboo holes are filled with water. We observed clutches and tadpoles in November–December 2012 and April 2014. In some years with little rain (e.g., November 2019), we observed the frogs, but all usual reproduction sites were empty of water with no clutches or tadpoles. The scarcity of rain may strongly affect this species in the near future, limiting its possibility to reproduce.</p><fig id="F5" position="float" orientation="portrait"><object-id xmlns:xlink="http://www.w3.org/1999/xlink" content-type="doi" xlink:type="simple">10.3897/zookeys.994.57012.figure5</object-id><object-id xmlns:xlink="http://www.w3.org/1999/xlink" content-type="arpha" xlink:type="simple">F68C6F67-93C7-5D85-AB5C-5B0E38B5122C</object-id><label>Figure 5.</label><caption><p>Photo of three specimens of <italic><tp:taxon-name><tp:taxon-name-part taxon-name-part-type="genus" reg="Blommersia">Blommersia</tp:taxon-name-part> <tp:taxon-name-part taxon-name-part-type="species" reg="nataliae">nataliae</tp:taxon-name-part></tp:taxon-name></italic> sp. nov. during reproduction in a cut bamboo trunk filled with water. On top of the picture, a male can be seen on top of a female, and another male is in the water on the left side of the trunk.</p></caption><graphic xmlns:xlink="http://www.w3.org/1999/xlink" xlink:href="zookeys-994-149-g005.jpg" position="float" orientation="portrait" xlink:type="simple" id="oo_476545.jpg"><uri content-type="original_file" xlink:type="simple">https://binary.pensoft.net/fig/476545</uri></graphic></fig></tp:treatment-sec><tp:treatment-sec sec-type="distribution" id="SECID0ESCAI"><title>Distribution.</title><p>Initially found on the slopes of Mont M’Sapere only where there is still forest present and giant bamboos, between 235 m a.s.l. and 409 m a.s.l. (2012, 2014, and 2019). In the 2014 expedition, we also found the new species at Mont Bénara (<named-content xmlns:xlink="http://www.w3.org/1999/xlink" content-type="dwc:verbatimCoordinates" xlink:type="simple"><named-content content-type="geo-json" specific-use="{&#34;type&#34;:&#34;Point&#34;,&#34;coordinates&#34;:[45.156140,-12.871200]}" id="NCID0E2CAI" xlink:type="simple">12.8712°S, 45.15614°E</named-content></named-content>, 317 m a.s.l.) in a forested place with fewer bamboo stands available, but few specimens. It is possible that the species breeds in other microhabitats (e.g., tree holes) as in the places where it occurs at Mont Bénara there are not many bamboo stands available, but this hypothesis needs to be confirmed. After several trips and visits around the whole entire main island of Mayotte and surrounding islets, with very intense fieldwork, we have not found it anywhere else, and the habitat appears to be degraded for the species.</p></tp:treatment-sec><tp:treatment-sec sec-type="Conservation" id="SECID0EADAI"><title>Conservation.</title><p>The new species is only known from two localities and seems restricted to mountain areas where the forest is still present with giant bamboo stands. The area of occupancy is estimated to be less than 10 km<sup>2</sup> from the elevation range where it was observed (235 to 409 m a.sl.) and the remaining forest available at the Reserve Forestière de Majimbini (Mont M’Sapere) and the Reserve Forèstiere du Mont Benara (<xref ref-type="bibr" rid="B5">Dupuy et al. 2019</xref>). There are bamboo stands also at lower elevations in degraded forests, but we never detected the species there. The distribution range is extremely small, the habitat is increasingly degraded, the breeding places (broken bamboo trunks) not frequent, and the fact that the observed densities seem to be very low suggest to consider the species as Critically Endangered according to IUCN criteria, in need of urgent conservation actions considering the ongoing degradation of these forest habitats. The impacts of local harvesting of bamboos or fires are not known, but it seems critical for the conservation of the species. The introduction of the chytrid fungus in Mayotte could decimate this species as well as <italic><tp:taxon-name><tp:taxon-name-part taxon-name-part-type="genus" reg="Blommersia">B.</tp:taxon-name-part> <tp:taxon-name-part taxon-name-part-type="species" reg="transmarina">transmarina</tp:taxon-name-part></tp:taxon-name></italic> in a few years. The consequences of climate change, such as a reduction in rainfall that fills its reproductive sites, may strongly affect the species as well.</p></tp:treatment-sec><tp:treatment-sec><!--Section generated to contain objects referenced in tp:taxon-treatment.--><table-wrap id="T1" position="float" orientation="portrait"><label>Table 1.</label><caption><p>Measurements of <italic><tp:taxon-name><tp:taxon-name-part taxon-name-part-type="genus" reg="Blommersia">Blommersia</tp:taxon-name-part> <tp:taxon-name-part taxon-name-part-type="species" reg="nataliae">nataliae</tp:taxon-name-part></tp:taxon-name></italic> sp. nov. and <italic><tp:taxon-name><tp:taxon-name-part taxon-name-part-type="genus" reg="Blommersia">B.</tp:taxon-name-part> <tp:taxon-name-part taxon-name-part-type="species" reg="transmarina">transmarina</tp:taxon-name-part></tp:taxon-name></italic> for comparison. See methods for abbreviations. The holotype of <italic><tp:taxon-name><tp:taxon-name-part taxon-name-part-type="genus" reg="Blommersia">B.</tp:taxon-name-part> <tp:taxon-name-part taxon-name-part-type="species" reg="nataliae">nataliae</tp:taxon-name-part></tp:taxon-name></italic> sp. nov. is shown in bold letters.</p></caption><table id="TID0EQBAG" rules="all"><tbody><tr><th rowspan="1" colspan="1">Species</th><th rowspan="1" colspan="1">Locality</th><th rowspan="1" colspan="1">Field number</th><th rowspan="1" colspan="1"><named-content xmlns:xlink="http://www.w3.org/1999/xlink" content-type="dwc:institutional_code" xlink:type="simple">MNCN</named-content> catalog</th><th rowspan="1" colspan="1">Sex</th><th rowspan="1" colspan="1">
                  <abbrev xmlns:xlink="http://www.w3.org/1999/xlink" xlink:title="snout-vent lengths" id="ABBRID0EPOAC" xlink:type="simple">SVL</abbrev>
                </th><th rowspan="1" colspan="1">
                  <abbrev xmlns:xlink="http://www.w3.org/1999/xlink" xlink:title="head width" id="ABBRID0EXOAC" xlink:type="simple">HW</abbrev>
                </th><th rowspan="1" colspan="1">
                  <abbrev xmlns:xlink="http://www.w3.org/1999/xlink" xlink:title="head length" id="ABBRID0E6OAC" xlink:type="simple">HL</abbrev>
                </th><th rowspan="1" colspan="1">
                  <abbrev xmlns:xlink="http://www.w3.org/1999/xlink" xlink:title="horizontal tympanum diameter" id="ABBRID0EHPAC" xlink:type="simple">TD</abbrev>
                </th><th rowspan="1" colspan="1">
                  <abbrev xmlns:xlink="http://www.w3.org/1999/xlink" xlink:title="horizontal eye diameter" id="ABBRID0EPPAC" xlink:type="simple">ED</abbrev>
                </th><th rowspan="1" colspan="1">
                  <abbrev xmlns:xlink="http://www.w3.org/1999/xlink" xlink:title="eye-nostril distance" id="ABBRID0EXPAC" xlink:type="simple">END</abbrev>
                </th><th rowspan="1" colspan="1">
                  <abbrev xmlns:xlink="http://www.w3.org/1999/xlink" xlink:title="nostril-snout tip distance" id="ABBRID0EAAAE" xlink:type="simple">NSD</abbrev>
                </th><th rowspan="1" colspan="1">
                  <abbrev xmlns:xlink="http://www.w3.org/1999/xlink" xlink:title="nostril-nostril distance" id="ABBRID0EIAAE" xlink:type="simple">NND</abbrev>
                </th><th rowspan="1" colspan="1">
                  <abbrev xmlns:xlink="http://www.w3.org/1999/xlink" xlink:title="forelimb length" id="ABBRID0EQAAE" xlink:type="simple">FORL</abbrev>
                </th><th rowspan="1" colspan="1">
                  <abbrev xmlns:xlink="http://www.w3.org/1999/xlink" xlink:title="hand length" id="ABBRID0EYAAE" xlink:type="simple">HAL</abbrev>
                </th><th rowspan="1" colspan="1">
                  <abbrev xmlns:xlink="http://www.w3.org/1999/xlink" xlink:title="hind limb length" id="ABBRID0EABAE" xlink:type="simple">HIL</abbrev>
                </th><th rowspan="1" colspan="1">
                  <abbrev xmlns:xlink="http://www.w3.org/1999/xlink" xlink:title="foot length including tarsus" id="ABBRID0EIBAE" xlink:type="simple">FOTL</abbrev>
                </th><th rowspan="1" colspan="1">
                  <abbrev xmlns:xlink="http://www.w3.org/1999/xlink" xlink:title="foot length" id="ABBRID0EQBAE" xlink:type="simple">FOL</abbrev>
                </th><th rowspan="1" colspan="1">
                  <abbrev xmlns:xlink="http://www.w3.org/1999/xlink" xlink:title="tibia length" id="ABBRID0EYBAE" xlink:type="simple">TIBL</abbrev>
                </th><th rowspan="1" colspan="1">
                  <abbrev xmlns:xlink="http://www.w3.org/1999/xlink" xlink:title="femoral gland length" id="ABBRID0EACAE" xlink:type="simple">FGL</abbrev>
                </th><th rowspan="1" colspan="1">
                  <abbrev xmlns:xlink="http://www.w3.org/1999/xlink" xlink:title="femoral gland width" id="ABBRID0EICAE" xlink:type="simple">FGW</abbrev>
                </th><th rowspan="1" colspan="1">
                  <abbrev xmlns:xlink="http://www.w3.org/1999/xlink" xlink:title="femoral gland distance" id="ABBRID0EQCAE" xlink:type="simple">FGD</abbrev>
                </th><th rowspan="1" colspan="1">
                  <abbrev xmlns:xlink="http://www.w3.org/1999/xlink" xlink:title="relative hindlimb length" id="ABBRID0EYCAE" xlink:type="simple">RHL</abbrev>
                </th></tr><tr><td rowspan="12" colspan="1"><italic><tp:taxon-name><tp:taxon-name-part taxon-name-part-type="genus" reg="Blommersia">B.</tp:taxon-name-part> <tp:taxon-name-part taxon-name-part-type="species" reg="nataliae">nataliae</tp:taxon-name-part></tp:taxon-name></italic> sp. nov.</td><td rowspan="1" colspan="1">Mont M’Sapere</td><td rowspan="1" colspan="1">DRV6854</td><td rowspan="1" colspan="1">MNCN50447</td><td rowspan="1" colspan="1">F</td><td rowspan="1" colspan="1">19.6</td><td rowspan="1" colspan="1">7.4</td><td rowspan="1" colspan="1">7.2</td><td rowspan="1" colspan="1">1.7</td><td rowspan="1" colspan="1">2.9</td><td rowspan="1" colspan="1">2</td><td rowspan="1" colspan="1">1.6</td><td rowspan="1" colspan="1">2.7</td><td rowspan="1" colspan="1">14</td><td rowspan="1" colspan="1">5.5</td><td rowspan="1" colspan="1">36</td><td rowspan="1" colspan="1">16</td><td rowspan="1" colspan="1">10</td><td rowspan="1" colspan="1">11</td><td rowspan="1" colspan="1"/><td rowspan="1" colspan="1"/><td rowspan="1" colspan="1"/><td rowspan="1" colspan="1">3</td></tr><tr><td rowspan="1" colspan="1">Mont M’Sapere</td><td rowspan="1" colspan="1">DRV6855</td><td rowspan="1" colspan="1">MNCN50448</td><td rowspan="1" colspan="1">F</td><td rowspan="1" colspan="1">19.8</td><td rowspan="1" colspan="1">7.7</td><td rowspan="1" colspan="1">8.1</td><td rowspan="1" colspan="1">1.9</td><td rowspan="1" colspan="1">2.9</td><td rowspan="1" colspan="1">2</td><td rowspan="1" colspan="1">1.7</td><td rowspan="1" colspan="1">2.9</td><td rowspan="1" colspan="1">15</td><td rowspan="1" colspan="1">6</td><td rowspan="1" colspan="1">37</td><td rowspan="1" colspan="1">16</td><td rowspan="1" colspan="1">11</td><td rowspan="1" colspan="1">11</td><td rowspan="1" colspan="1"/><td rowspan="1" colspan="1"/><td rowspan="1" colspan="1"/><td rowspan="1" colspan="1">3</td></tr><tr><td rowspan="1" colspan="1">Mont M’Sapere</td><td rowspan="1" colspan="1">DRV6869</td><td rowspan="1" colspan="1">MNCN50449</td><td rowspan="1" colspan="1">F</td><td rowspan="1" colspan="1">20.0</td><td rowspan="1" colspan="1">8.1</td><td rowspan="1" colspan="1">8.6</td><td rowspan="1" colspan="1">1.6</td><td rowspan="1" colspan="1">2.6</td><td rowspan="1" colspan="1">2</td><td rowspan="1" colspan="1">2</td><td rowspan="1" colspan="1">2.8</td><td rowspan="1" colspan="1">14</td><td rowspan="1" colspan="1">6</td><td rowspan="1" colspan="1">37</td><td rowspan="1" colspan="1">16</td><td rowspan="1" colspan="1">10</td><td rowspan="1" colspan="1">12</td><td rowspan="1" colspan="1"/><td rowspan="1" colspan="1"/><td rowspan="1" colspan="1"/><td rowspan="1" colspan="1">4</td></tr><tr><td rowspan="1" colspan="1">Mont M’Sapere</td><td rowspan="1" colspan="1">DRV6868</td><td rowspan="1" colspan="1">MNCN50450</td><td rowspan="1" colspan="1">F</td><td rowspan="1" colspan="1">22.0</td><td rowspan="1" colspan="1">7</td><td rowspan="1" colspan="1">8.8</td><td rowspan="1" colspan="1">1.4</td><td rowspan="1" colspan="1">2.9</td><td rowspan="1" colspan="1">1.8</td><td rowspan="1" colspan="1">1.6</td><td rowspan="1" colspan="1">2.8</td><td rowspan="1" colspan="1">14</td><td rowspan="1" colspan="1">5.8</td><td rowspan="1" colspan="1">38</td><td rowspan="1" colspan="1">17</td><td rowspan="1" colspan="1">11</td><td rowspan="1" colspan="1">12</td><td rowspan="1" colspan="1"/><td rowspan="1" colspan="1"/><td rowspan="1" colspan="1"/><td rowspan="1" colspan="1">3</td></tr><tr><td rowspan="1" colspan="1">Mont M’Sapere</td><td rowspan="1" colspan="1">DRV6808</td><td rowspan="1" colspan="1">MNCN50451</td><td rowspan="1" colspan="1">F</td><td rowspan="1" colspan="1">23.0</td><td rowspan="1" colspan="1">7.3</td><td rowspan="1" colspan="1">8.7</td><td rowspan="1" colspan="1">1.5</td><td rowspan="1" colspan="1">2.4</td><td rowspan="1" colspan="1">2.1</td><td rowspan="1" colspan="1">1.8</td><td rowspan="1" colspan="1">2.9</td><td rowspan="1" colspan="1">15</td><td rowspan="1" colspan="1">6.2</td><td rowspan="1" colspan="1">38</td><td rowspan="1" colspan="1">18</td><td rowspan="1" colspan="1">12</td><td rowspan="1" colspan="1">12</td><td rowspan="1" colspan="1"/><td rowspan="1" colspan="1"/><td rowspan="1" colspan="1"/><td rowspan="1" colspan="1">4</td></tr><tr><td rowspan="1" colspan="1">Mont M’Sapere</td><td rowspan="1" colspan="1">DRV6862</td><td rowspan="1" colspan="1">MNCN50452</td><td rowspan="1" colspan="1">M</td><td rowspan="1" colspan="1">17.9</td><td rowspan="1" colspan="1">5.9</td><td rowspan="1" colspan="1">7</td><td rowspan="1" colspan="1">1.4</td><td rowspan="1" colspan="1">2.5</td><td rowspan="1" colspan="1">1.7</td><td rowspan="1" colspan="1">1.3</td><td rowspan="1" colspan="1">2.6</td><td rowspan="1" colspan="1">11</td><td rowspan="1" colspan="1">5</td><td rowspan="1" colspan="1">33</td><td rowspan="1" colspan="1">14</td><td rowspan="1" colspan="1">8.8</td><td rowspan="1" colspan="1">10</td><td rowspan="1" colspan="1">2</td><td rowspan="1" colspan="1">1.2</td><td rowspan="1" colspan="1">2.6</td><td rowspan="1" colspan="1">5</td></tr><tr><td rowspan="1" colspan="1">Mont M’Sapere</td><td rowspan="1" colspan="1">DRV6857</td><td rowspan="1" colspan="1">MNCN50453</td><td rowspan="1" colspan="1">M</td><td rowspan="1" colspan="1">18.4</td><td rowspan="1" colspan="1">6.9</td><td rowspan="1" colspan="1">7.5</td><td rowspan="1" colspan="1">1.6</td><td rowspan="1" colspan="1">2.6</td><td rowspan="1" colspan="1">1.9</td><td rowspan="1" colspan="1">1.4</td><td rowspan="1" colspan="1">2.4</td><td rowspan="1" colspan="1">13</td><td rowspan="1" colspan="1">5.4</td><td rowspan="1" colspan="1">31</td><td rowspan="1" colspan="1">14</td><td rowspan="1" colspan="1">8.5</td><td rowspan="1" colspan="1">9.9</td><td rowspan="1" colspan="1">2.4</td><td rowspan="1" colspan="1">1.3</td><td rowspan="1" colspan="1"/><td rowspan="1" colspan="1">3</td></tr><tr><td rowspan="1" colspan="1">Mont M’Sapere</td><td rowspan="1" colspan="1">DRV6861</td><td rowspan="1" colspan="1">MNCN50454</td><td rowspan="1" colspan="1">M</td><td rowspan="1" colspan="1">18.4</td><td rowspan="1" colspan="1">7.3</td><td rowspan="1" colspan="1">7.8</td><td rowspan="1" colspan="1">1.7</td><td rowspan="1" colspan="1">2.3</td><td rowspan="1" colspan="1">2</td><td rowspan="1" colspan="1">1.6</td><td rowspan="1" colspan="1">2.5</td><td rowspan="1" colspan="1">14</td><td rowspan="1" colspan="1">5.6</td><td rowspan="1" colspan="1">35</td><td rowspan="1" colspan="1">16</td><td rowspan="1" colspan="1">10</td><td rowspan="1" colspan="1">11</td><td rowspan="1" colspan="1">2.6</td><td rowspan="1" colspan="1">1.2</td><td rowspan="1" colspan="1"/><td rowspan="1" colspan="1">5</td></tr><tr><td rowspan="1" colspan="1">Mont M’Sapere</td><td rowspan="1" colspan="1">DRV6859</td><td rowspan="1" colspan="1">MNCN50455</td><td rowspan="1" colspan="1">M</td><td rowspan="1" colspan="1">18.5</td><td rowspan="1" colspan="1">6.5</td><td rowspan="1" colspan="1">7.1</td><td rowspan="1" colspan="1">1.5</td><td rowspan="1" colspan="1">2.2</td><td rowspan="1" colspan="1">1.8</td><td rowspan="1" colspan="1">1.2</td><td rowspan="1" colspan="1">2.2</td><td rowspan="1" colspan="1">14</td><td rowspan="1" colspan="1">5.7</td><td rowspan="1" colspan="1">35</td><td rowspan="1" colspan="1">16</td><td rowspan="1" colspan="1">10</td><td rowspan="1" colspan="1">11</td><td rowspan="1" colspan="1">2</td><td rowspan="1" colspan="1">1.1</td><td rowspan="1" colspan="1"/><td rowspan="1" colspan="1">5</td></tr><tr><td rowspan="1" colspan="1">
                  <bold>Mont M’Sapere</bold>
                </td><td rowspan="1" colspan="1">
                  <bold>DRV6867</bold>
                </td><td rowspan="1" colspan="1">
                  <bold>MNCN50456</bold>
                </td><td rowspan="1" colspan="1">
                  <bold>M</bold>
                </td><td rowspan="1" colspan="1">
                  <bold>18.6</bold>
                </td><td rowspan="1" colspan="1">
                  <bold>6.3</bold>
                </td><td rowspan="1" colspan="1">
                  <bold>7.5</bold>
                </td><td rowspan="1" colspan="1">
                  <bold>1.5</bold>
                </td><td rowspan="1" colspan="1">
                  <bold>2.8</bold>
                </td><td rowspan="1" colspan="1">
                  <bold>2</bold>
                </td><td rowspan="1" colspan="1">
                  <bold>1.4</bold>
                </td><td rowspan="1" colspan="1">
                  <bold>2.4</bold>
                </td><td rowspan="1" colspan="1">
                  <bold>14</bold>
                </td><td rowspan="1" colspan="1">
                  <bold>5.4</bold>
                </td><td rowspan="1" colspan="1">
                  <bold>33</bold>
                </td><td rowspan="1" colspan="1">
                  <bold>15</bold>
                </td><td rowspan="1" colspan="1">
                  <bold>9.7</bold>
                </td><td rowspan="1" colspan="1">
                  <bold>10</bold>
                </td><td rowspan="1" colspan="1">
                  <bold>3</bold>
                </td><td rowspan="1" colspan="1">
                  <bold>1.8</bold>
                </td><td rowspan="1" colspan="1">
                  <bold>2.3</bold>
                </td><td rowspan="1" colspan="1">
                  <bold>3</bold>
                </td></tr><tr><td rowspan="1" colspan="1">Mont M’Sapere</td><td rowspan="1" colspan="1">DRV6863</td><td rowspan="1" colspan="1">MNCN50457</td><td rowspan="1" colspan="1">M</td><td rowspan="1" colspan="1">19.0</td><td rowspan="1" colspan="1">6.6</td><td rowspan="1" colspan="1">7.7</td><td rowspan="1" colspan="1">1.9</td><td rowspan="1" colspan="1">2.7</td><td rowspan="1" colspan="1">2.2</td><td rowspan="1" colspan="1">1.5</td><td rowspan="1" colspan="1">2.4</td><td rowspan="1" colspan="1">14</td><td rowspan="1" colspan="1">5.8</td><td rowspan="1" colspan="1">38</td><td rowspan="1" colspan="1">17</td><td rowspan="1" colspan="1">11</td><td rowspan="1" colspan="1">11</td><td rowspan="1" colspan="1">2.6</td><td rowspan="1" colspan="1">1.1</td><td rowspan="1" colspan="1"/><td rowspan="1" colspan="1">5</td></tr><tr><td rowspan="1" colspan="1">Mont M’Sapere</td><td rowspan="1" colspan="1">DRV6860</td><td rowspan="1" colspan="1">MNCN50458</td><td rowspan="1" colspan="1">M</td><td rowspan="1" colspan="1">20.5</td><td rowspan="1" colspan="1">6.8</td><td rowspan="1" colspan="1">7.4</td><td rowspan="1" colspan="1">1.5</td><td rowspan="1" colspan="1">2.9</td><td rowspan="1" colspan="1">1.9</td><td rowspan="1" colspan="1">1.5</td><td rowspan="1" colspan="1">2.6</td><td rowspan="1" colspan="1">13</td><td rowspan="1" colspan="1">5.5</td><td rowspan="1" colspan="1">37</td><td rowspan="1" colspan="1">17</td><td rowspan="1" colspan="1">9.9</td><td rowspan="1" colspan="1">12</td><td rowspan="1" colspan="1">2.7</td><td rowspan="1" colspan="1">1.1</td><td rowspan="1" colspan="1">2.7</td><td rowspan="1" colspan="1">4</td></tr><tr><td rowspan="17" colspan="1">
                  <italic><tp:taxon-name><tp:taxon-name-part taxon-name-part-type="genus" reg="Blommersia">B.</tp:taxon-name-part> <tp:taxon-name-part taxon-name-part-type="species" reg="transmarina">transmarina</tp:taxon-name-part></tp:taxon-name></italic>
                </td><td rowspan="1" colspan="1">Mont Choungi</td><td rowspan="1" colspan="1">DRV6835</td><td rowspan="1" colspan="1">MNCN50430</td><td rowspan="1" colspan="1">F</td><td rowspan="1" colspan="1">29.3</td><td rowspan="1" colspan="1">11</td><td rowspan="1" colspan="1">12</td><td rowspan="1" colspan="1">2.4</td><td rowspan="1" colspan="1">4</td><td rowspan="1" colspan="1">2.8</td><td rowspan="1" colspan="1">1.9</td><td rowspan="1" colspan="1">3.7</td><td rowspan="1" colspan="1">21</td><td rowspan="1" colspan="1">8.8</td><td rowspan="1" colspan="1">61</td><td rowspan="1" colspan="1">26</td><td rowspan="1" colspan="1">17</td><td rowspan="1" colspan="1">18</td><td rowspan="1" colspan="1"/><td rowspan="1" colspan="1"/><td rowspan="1" colspan="1"/><td rowspan="1" colspan="1">7</td></tr><tr><td rowspan="1" colspan="1">Mont Combani</td><td rowspan="1" colspan="1">DRV6848</td><td rowspan="1" colspan="1">MNCN50431</td><td rowspan="1" colspan="1">F</td><td rowspan="1" colspan="1">26.0</td><td rowspan="1" colspan="1">9.1</td><td rowspan="1" colspan="1">10</td><td rowspan="1" colspan="1">2.4</td><td rowspan="1" colspan="1">3.5</td><td rowspan="1" colspan="1">2.7</td><td rowspan="1" colspan="1">1.9</td><td rowspan="1" colspan="1">3.3</td><td rowspan="1" colspan="1">20</td><td rowspan="1" colspan="1">7.8</td><td rowspan="1" colspan="1">52</td><td rowspan="1" colspan="1">22</td><td rowspan="1" colspan="1">14</td><td rowspan="1" colspan="1">16</td><td rowspan="1" colspan="1"/><td rowspan="1" colspan="1"/><td rowspan="1" colspan="1"/><td rowspan="1" colspan="1">7</td></tr><tr><td rowspan="1" colspan="1">Mont Combani</td><td rowspan="1" colspan="1">DRV6805</td><td rowspan="1" colspan="1">MNCN50432</td><td rowspan="1" colspan="1">F</td><td rowspan="1" colspan="1">29.1</td><td rowspan="1" colspan="1">10</td><td rowspan="1" colspan="1">12</td><td rowspan="1" colspan="1">2.1</td><td rowspan="1" colspan="1">4.1</td><td rowspan="1" colspan="1">2.5</td><td rowspan="1" colspan="1">2</td><td rowspan="1" colspan="1">3.2</td><td rowspan="1" colspan="1">22</td><td rowspan="1" colspan="1">8.9</td><td rowspan="1" colspan="1">56</td><td rowspan="1" colspan="1">25</td><td rowspan="1" colspan="1">17</td><td rowspan="1" colspan="1">17</td><td rowspan="1" colspan="1"/><td rowspan="1" colspan="1"/><td rowspan="1" colspan="1"/><td rowspan="1" colspan="1">7</td></tr><tr><td rowspan="1" colspan="1">Mont M’Sapere</td><td rowspan="1" colspan="1">DRV6813</td><td rowspan="1" colspan="1">MNCN50433</td><td rowspan="1" colspan="1">F</td><td rowspan="1" colspan="1">30.4</td><td rowspan="1" colspan="1">11</td><td rowspan="1" colspan="1">13</td><td rowspan="1" colspan="1">2.8</td><td rowspan="1" colspan="1">4.3</td><td rowspan="1" colspan="1">2.9</td><td rowspan="1" colspan="1">2</td><td rowspan="1" colspan="1">3.6</td><td rowspan="1" colspan="1">23</td><td rowspan="1" colspan="1">9.9</td><td rowspan="1" colspan="1">60</td><td rowspan="1" colspan="1">26</td><td rowspan="1" colspan="1">18</td><td rowspan="1" colspan="1">19</td><td rowspan="1" colspan="1"/><td rowspan="1" colspan="1"/><td rowspan="1" colspan="1"/><td rowspan="1" colspan="1">7</td></tr><tr><td rowspan="1" colspan="1">Mont Bénara</td><td rowspan="1" colspan="1">DRV6831</td><td rowspan="1" colspan="1">MNCN50434</td><td rowspan="1" colspan="1">M</td><td rowspan="1" colspan="1">25.5</td><td rowspan="1" colspan="1">9.8</td><td rowspan="1" colspan="1">9</td><td rowspan="1" colspan="1">2.6</td><td rowspan="1" colspan="1">3.6</td><td rowspan="1" colspan="1">2.5</td><td rowspan="1" colspan="1">1.8</td><td rowspan="1" colspan="1">3</td><td rowspan="1" colspan="1">21</td><td rowspan="1" colspan="1">8.2</td><td rowspan="1" colspan="1">48</td><td rowspan="1" colspan="1">22</td><td rowspan="1" colspan="1">14</td><td rowspan="1" colspan="1">15</td><td rowspan="1" colspan="1">4.6</td><td rowspan="1" colspan="1">1.7</td><td rowspan="1" colspan="1"/><td rowspan="1" colspan="1">7</td></tr><tr><td rowspan="1" colspan="1">Mont Bénara</td><td rowspan="1" colspan="1">DRV6832</td><td rowspan="1" colspan="1">MNCN50435</td><td rowspan="1" colspan="1">M</td><td rowspan="1" colspan="1">25.5</td><td rowspan="1" colspan="1">8.5</td><td rowspan="1" colspan="1">9.8</td><td rowspan="1" colspan="1">2.4</td><td rowspan="1" colspan="1">3.1</td><td rowspan="1" colspan="1">2.5</td><td rowspan="1" colspan="1">1.6</td><td rowspan="1" colspan="1">2.9</td><td rowspan="1" colspan="1">20</td><td rowspan="1" colspan="1">8.6</td><td rowspan="1" colspan="1">50.9</td><td rowspan="1" colspan="1">22</td><td rowspan="1" colspan="1">14</td><td rowspan="1" colspan="1">15</td><td rowspan="1" colspan="1">4.5</td><td rowspan="1" colspan="1">1.6</td><td rowspan="1" colspan="1">1.5</td><td rowspan="1" colspan="1">7</td></tr><tr><td rowspan="1" colspan="1">Mont Bénara</td><td rowspan="1" colspan="1">DRV6833</td><td rowspan="1" colspan="1">MNCN50436</td><td rowspan="1" colspan="1">M</td><td rowspan="1" colspan="1">27.5</td><td rowspan="1" colspan="1">9.1</td><td rowspan="1" colspan="1">10</td><td rowspan="1" colspan="1">2.1</td><td rowspan="1" colspan="1">3.4</td><td rowspan="1" colspan="1">2.7</td><td rowspan="1" colspan="1">1.8</td><td rowspan="1" colspan="1">3</td><td rowspan="1" colspan="1">19</td><td rowspan="1" colspan="1">8.1</td><td rowspan="1" colspan="1">53</td><td rowspan="1" colspan="1">23</td><td rowspan="1" colspan="1">15</td><td rowspan="1" colspan="1">16</td><td rowspan="1" colspan="1">4.9</td><td rowspan="1" colspan="1">1.7</td><td rowspan="1" colspan="1"/><td rowspan="1" colspan="1">7</td></tr><tr><td rowspan="1" colspan="1">Mont Bénara</td><td rowspan="1" colspan="1">DRV6841</td><td rowspan="1" colspan="1">MNCN50437</td><td rowspan="1" colspan="1">M</td><td rowspan="1" colspan="1">24.6</td><td rowspan="1" colspan="1">8.7</td><td rowspan="1" colspan="1">11</td><td rowspan="1" colspan="1">2.3</td><td rowspan="1" colspan="1">3.7</td><td rowspan="1" colspan="1">2.5</td><td rowspan="1" colspan="1">2.2</td><td rowspan="1" colspan="1">3.1</td><td rowspan="1" colspan="1">20</td><td rowspan="1" colspan="1">8.1</td><td rowspan="1" colspan="1">49</td><td rowspan="1" colspan="1">21</td><td rowspan="1" colspan="1">15</td><td rowspan="1" colspan="1">15</td><td rowspan="1" colspan="1">4.8</td><td rowspan="1" colspan="1">1.6</td><td rowspan="1" colspan="1">1</td><td rowspan="1" colspan="1">7</td></tr><tr><td rowspan="1" colspan="1">Mont Bénara</td><td rowspan="1" colspan="1">DRV6838</td><td rowspan="1" colspan="1">MNCN50438</td><td rowspan="1" colspan="1">M</td><td rowspan="1" colspan="1">25.5</td><td rowspan="1" colspan="1">8.8</td><td rowspan="1" colspan="1">9.3</td><td rowspan="1" colspan="1">2.8</td><td rowspan="1" colspan="1">3.2</td><td rowspan="1" colspan="1">2.6</td><td rowspan="1" colspan="1">1.9</td><td rowspan="1" colspan="1">3</td><td rowspan="1" colspan="1">17</td><td rowspan="1" colspan="1">7.5</td><td rowspan="1" colspan="1">49</td><td rowspan="1" colspan="1">23</td><td rowspan="1" colspan="1">15</td><td rowspan="1" colspan="1">14</td><td rowspan="1" colspan="1">5</td><td rowspan="1" colspan="1">1.6</td><td rowspan="1" colspan="1"/><td rowspan="1" colspan="1">7</td></tr><tr><td rowspan="1" colspan="1">Mont Bénara</td><td rowspan="1" colspan="1">DRV6836</td><td rowspan="1" colspan="1">MNCN50439</td><td rowspan="1" colspan="1">M</td><td rowspan="1" colspan="1">26.0</td><td rowspan="1" colspan="1">9.3</td><td rowspan="1" colspan="1">9.9</td><td rowspan="1" colspan="1">2.5</td><td rowspan="1" colspan="1">3.6</td><td rowspan="1" colspan="1">2.6</td><td rowspan="1" colspan="1">1.7</td><td rowspan="1" colspan="1">3</td><td rowspan="1" colspan="1">17</td><td rowspan="1" colspan="1">7.6</td><td rowspan="1" colspan="1">45</td><td rowspan="1" colspan="1">22</td><td rowspan="1" colspan="1">14</td><td rowspan="1" colspan="1">15</td><td rowspan="1" colspan="1">5.6</td><td rowspan="1" colspan="1">1.7</td><td rowspan="1" colspan="1">1.6</td><td rowspan="1" colspan="1">7</td></tr><tr><td rowspan="1" colspan="1">Mont Combani</td><td rowspan="1" colspan="1">DRV6852</td><td rowspan="1" colspan="1">MNCN50440</td><td rowspan="1" colspan="1">M</td><td rowspan="1" colspan="1">24.5</td><td rowspan="1" colspan="1">8.4</td><td rowspan="1" colspan="1">9.7</td><td rowspan="1" colspan="1">2.1</td><td rowspan="1" colspan="1">3.4</td><td rowspan="1" colspan="1">2.2</td><td rowspan="1" colspan="1">1.4</td><td rowspan="1" colspan="1">3</td><td rowspan="1" colspan="1">16</td><td rowspan="1" colspan="1">6.4</td><td rowspan="1" colspan="1">47</td><td rowspan="1" colspan="1">21</td><td rowspan="1" colspan="1">13</td><td rowspan="1" colspan="1">15</td><td rowspan="1" colspan="1">3.8</td><td rowspan="1" colspan="1">1.5</td><td rowspan="1" colspan="1"/><td rowspan="1" colspan="1">7</td></tr><tr><td rowspan="1" colspan="1">Mont Combani</td><td rowspan="1" colspan="1">DRV6819</td><td rowspan="1" colspan="1">MNCN50441</td><td rowspan="1" colspan="1">M</td><td rowspan="1" colspan="1">25.0</td><td rowspan="1" colspan="1">8.4</td><td rowspan="1" colspan="1">10</td><td rowspan="1" colspan="1">2.7</td><td rowspan="1" colspan="1">3.4</td><td rowspan="1" colspan="1">2.2</td><td rowspan="1" colspan="1">1.7</td><td rowspan="1" colspan="1">3.2</td><td rowspan="1" colspan="1">18</td><td rowspan="1" colspan="1">7.4</td><td rowspan="1" colspan="1">44</td><td rowspan="1" colspan="1">20</td><td rowspan="1" colspan="1">13</td><td rowspan="1" colspan="1">14</td><td rowspan="1" colspan="1">4.4</td><td rowspan="1" colspan="1">2</td><td rowspan="1" colspan="1"/><td rowspan="1" colspan="1">7</td></tr><tr><td rowspan="1" colspan="1">Mont Combani</td><td rowspan="1" colspan="1">DRV6818</td><td rowspan="1" colspan="1">MNCN50442</td><td rowspan="1" colspan="1">M</td><td rowspan="1" colspan="1">26.0</td><td rowspan="1" colspan="1">8.8</td><td rowspan="1" colspan="1">9.4</td><td rowspan="1" colspan="1">2.4</td><td rowspan="1" colspan="1">3.5</td><td rowspan="1" colspan="1">2.8</td><td rowspan="1" colspan="1">1.7</td><td rowspan="1" colspan="1">3</td><td rowspan="1" colspan="1">19</td><td rowspan="1" colspan="1">7.8</td><td rowspan="1" colspan="1">49</td><td rowspan="1" colspan="1">24</td><td rowspan="1" colspan="1">14</td><td rowspan="1" colspan="1">15</td><td rowspan="1" colspan="1">4.6</td><td rowspan="1" colspan="1">1.7</td><td rowspan="1" colspan="1"/><td rowspan="1" colspan="1">7</td></tr><tr><td rowspan="1" colspan="1">Mont Combani</td><td rowspan="1" colspan="1">DRV6806</td><td rowspan="1" colspan="1">MNCN50443</td><td rowspan="1" colspan="1">M</td><td rowspan="1" colspan="1">26.5</td><td rowspan="1" colspan="1">8.7</td><td rowspan="1" colspan="1">9.2</td><td rowspan="1" colspan="1">2.2</td><td rowspan="1" colspan="1">3.7</td><td rowspan="1" colspan="1">2.6</td><td rowspan="1" colspan="1">1.9</td><td rowspan="1" colspan="1">3.3</td><td rowspan="1" colspan="1">15</td><td rowspan="1" colspan="1">7.8</td><td rowspan="1" colspan="1">51</td><td rowspan="1" colspan="1">23</td><td rowspan="1" colspan="1">15</td><td rowspan="1" colspan="1">15</td><td rowspan="1" colspan="1">5.7</td><td rowspan="1" colspan="1">1.8</td><td rowspan="1" colspan="1">1</td><td rowspan="1" colspan="1">7</td></tr><tr><td rowspan="1" colspan="1">Mont Combani</td><td rowspan="1" colspan="1">DRV6849</td><td rowspan="1" colspan="1">MNCN50444</td><td rowspan="1" colspan="1">M</td><td rowspan="1" colspan="1">27.0</td><td rowspan="1" colspan="1">9.4</td><td rowspan="1" colspan="1">12</td><td rowspan="1" colspan="1">2.4</td><td rowspan="1" colspan="1">3.9</td><td rowspan="1" colspan="1">2.5</td><td rowspan="1" colspan="1">2</td><td rowspan="1" colspan="1">3.6</td><td rowspan="1" colspan="1">18</td><td rowspan="1" colspan="1">8.6</td><td rowspan="1" colspan="1">46</td><td rowspan="1" colspan="1">23</td><td rowspan="1" colspan="1">16</td><td rowspan="1" colspan="1">15</td><td rowspan="1" colspan="1">4.5</td><td rowspan="1" colspan="1">1.6</td><td rowspan="1" colspan="1">1.6</td><td rowspan="1" colspan="1">7</td></tr><tr><td rowspan="1" colspan="1">Mont Combani</td><td rowspan="1" colspan="1">DRV6850</td><td rowspan="1" colspan="1">MNCN50445</td><td rowspan="1" colspan="1">M</td><td rowspan="1" colspan="1">27.0</td><td rowspan="1" colspan="1">9.4</td><td rowspan="1" colspan="1">10</td><td rowspan="1" colspan="1">2.4</td><td rowspan="1" colspan="1">3.4</td><td rowspan="1" colspan="1">2.5</td><td rowspan="1" colspan="1">1.9</td><td rowspan="1" colspan="1">3.4</td><td rowspan="1" colspan="1">18</td><td rowspan="1" colspan="1">8.3</td><td rowspan="1" colspan="1">44</td><td rowspan="1" colspan="1">24</td><td rowspan="1" colspan="1">16</td><td rowspan="1" colspan="1">16</td><td rowspan="1" colspan="1">4.8</td><td rowspan="1" colspan="1">1.6</td><td rowspan="1" colspan="1"/><td rowspan="1" colspan="1">7</td></tr><tr><td rowspan="1" colspan="1">Mont M’Sapere</td><td rowspan="1" colspan="1">DRV6807</td><td rowspan="1" colspan="1">MNCN50446</td><td rowspan="1" colspan="1">M</td><td rowspan="1" colspan="1">29.0</td><td rowspan="1" colspan="1">9.7</td><td rowspan="1" colspan="1">11</td><td rowspan="1" colspan="1">2.4</td><td rowspan="1" colspan="1">3.9</td><td rowspan="1" colspan="1">2.5</td><td rowspan="1" colspan="1">2.2</td><td rowspan="1" colspan="1">3.5</td><td rowspan="1" colspan="1">20</td><td rowspan="1" colspan="1">8.5</td><td rowspan="1" colspan="1">50</td><td rowspan="1" colspan="1">22</td><td rowspan="1" colspan="1">14</td><td rowspan="1" colspan="1">16</td><td rowspan="1" colspan="1">5.3</td><td rowspan="1" colspan="1">2</td><td rowspan="1" colspan="1">1.1</td><td rowspan="1" colspan="1">7</td></tr></tbody></table></table-wrap></tp:treatment-sec><ref-list><ref id="B20"><mixed-citation xmlns:xlink="http://www.w3.org/1999/xlink" xlink:type="simple"><person-group><name name-style="western"><surname>Vences</surname><given-names>M</given-names></name><name name-style="western"><surname>Köhler</surname><given-names>J</given-names></name><name name-style="western"><surname>Pabijan</surname><given-names>M</given-names></name><name name-style="western"><surname>Glaw</surname><given-names>F</given-names></name></person-group> (<year>2010</year>) <article-title>Two syntopic and microendemic new frogs of the genus <italic><tp:taxon-name><tp:taxon-name-part taxon-name-part-type="genus">Blommersia</tp:taxon-name-part></tp:taxon-name></italic> from the East coast of Madagascar.</article-title><source>African Journal of Herpetology</source><volume>59</volume>: <fpage>133</fpage>–<lpage>156</lpage>. <ext-link xlink:type="simple" ext-link-type="doi" xlink:href="10.1080/21564574.2010.512961">https://doi.org/10.1080/21564574.2010.512961</ext-link></mixed-citation></ref><ref id="B14"><mixed-citation xmlns:xlink="http://www.w3.org/1999/xlink" xlink:type="simple"><person-group><name name-style="western"><surname>Pabijan</surname><given-names>M</given-names></name><name name-style="western"><surname>Gehring</surname><given-names>P-S</given-names></name><name name-style="western"><surname>Köhler</surname><given-names>J</given-names></name><name name-style="western"><surname>Glaw</surname><given-names>F</given-names></name><name name-style="western"><surname>Vences</surname><given-names>M</given-names></name></person-group> (<year>2011</year>) <article-title>A new microendemic frog species of the genus <italic><tp:taxon-name><tp:taxon-name-part taxon-name-part-type="genus">Blommersia</tp:taxon-name-part></tp:taxon-name></italic> (<tp:taxon-name><tp:taxon-name-part taxon-name-part-type="order">Anura</tp:taxon-name-part></tp:taxon-name>: <tp:taxon-name><tp:taxon-name-part taxon-name-part-type="family">Mantellidae</tp:taxon-name-part></tp:taxon-name>) from the East coast of Madagascar.</article-title><source>Zootaxa</source><volume>2978</volume>: <fpage>34</fpage>–<lpage>50</lpage>. <ext-link xlink:type="simple" ext-link-type="doi" xlink:href="10.11646/zootaxa.2978.1.2">https://doi.org/10.11646/zootaxa.2978.1.2</ext-link></mixed-citation></ref><ref id="B5"><mixed-citation xmlns:xlink="http://www.w3.org/1999/xlink" xlink:type="simple"><person-group><name name-style="western"><surname>Dupuy</surname><given-names>S</given-names></name><name name-style="western"><surname>Lainé</surname><given-names>G</given-names></name><name name-style="western"><surname>Tassin</surname><given-names>J</given-names></name><name name-style="western"><surname>Sarrailh</surname><given-names>JM</given-names></name></person-group> (<year>2019</year>) «Mayotte - Typologie des espaces boisés - 2010 - (donnée brute)», CIRAD Dataverse, V2.</mixed-citation></ref></ref-list></tp:taxon-treatment>
