# Supplementary material for: Hidden in plain sight: a new frog species of the genus Blommersia from the oceanic island of Mayotte, Comoros archipelago
Source: Zookeys. 2020 Oct 17;994:149–66. doi: 10.3897/zookeys.994.57012 (PMC7686220; doi:10.3897/zookeys.994.57012)
Supplement: Supplementary material 1 — Data descriptor for Blommmersia nataliae sp. nov. [file zookeys-994-149-s001.xls]

## Sheet: SourceDatabase
DatabaseFullName	DatabaseShortName	DatabaseVersion	ReleaseDate	AuthorsEditors	TaxonomicCoverage	GroupNameInEnglish	Abstract	Organisation	HomeURL	Coverage	Completeness	Confidence	LogoFileName	ContactPerson

## Sheet: AcceptedSpecies
AcceptedTaxonID	Kingdom	Phylum	Class	Order	Superfamily	Family	Genus	SubGenusName	SpeciesEpithet	AuthorString	GSDNameStatus	Sp2000NameStatus	IsExtinct	HasPreHolocene	HasModern	LifeZone	AdditionalData	LTSSpecialist	LTSDate	SpeciesURL	GSDTaxonGUID	GSDNameGUID
			Amphibia	Anura		Mantellidae	Blommersia		nataliae	Vieites, Nieto-Román, Peso, Santos			0	0	1	Terrestrial	Critically Endangered;	Vieites	2020

## Sheet: AcceptedInfraSpecificTaxa
AcceptedTaxonID	ParentSpeciesID	InfraSpeciesEpithet	InfraSpeciesAuthorString	InfraSpeciesMarker	GSDNameStatus	Sp2000NameStatus	IsExtinct	HasPreHolocene	HasModern	LifeZone	AdditionalData	LTSSpecialist	LTSDate	InfraSpeciesURL	GSDTaxonGUID	GSDNameGUID

## Sheet: Synonyms
ID	AcceptedTaxonID	Genus	SubGenusName	SpeciesEpithet	AuthorString	InfraSpeciesEpithet	InfraSpeciesMarker	InfraSpeciesAuthorString	GSDNameStatus	Sp2000NameStatus	GSDNameGUID

## Sheet: NameReferencesLinks
ID	Reference Type	ReferenceID

## Sheet: References
ReferenceID	Authors	Year	Title	Source

## Sheet: CommonNames
AcceptedTaxonID	CommonName	TransliteratedNames	Language	Country	Area	ReferenceID
	Natalia's blommersia		English	France		1
	Blommersia de Natalia		Spanish	France

## Sheet: Distribution
AcceptedTaxonID	DistributionElement	StandardInUse	DistributionStatus
	Mayotte, France	Text	Native
